# Supplementary material for: Site-specific targeting of a light activated dCas9-KillerRed fusion protein generates transient, localized regions of oxidative DNA damage
Source: PLoS One. 2020 Dec 17;15(12):e0237759. doi: 10.1371/journal.pone.0237759 (PMC7746297; doi:10.1371/journal.pone.0237759)
Supplement: S1 Data — (XLSX) [file pone.0237759.s007.xlsx]

## Sheet: gH2AX
	gH2AX - 5k or 20k lux 1h + 15m recovery at 37C
	anti-gH2AX (Abcam ab81299)
	qPCR dates:	+AAVS1	3/14/16, 3/31/16, 4/10/16, 5/2/16, 5/9/16-1, 5/9/16-2, 5/9/16-3, 5/9/16-4
		-AAVS1	6/1/16-1, 6/1/16-2
		dCas9-KR + AAVS1 0 lux					dCas9-KR + AAVS1 5k lux					dCas9-KR + AAVS1 20k lux					dCas9-KR only 0 lux			dCas9-KR only 5k lux			dCas9-KR only 20k lux
	Experiment	1	2	3	4		1	2	3	4		1	2	3	4		1	2		1	2		1	2
-10kb	IP/IN (%)	0.1384	0.327	0.2714	0.3005		0.3525	0.502	0.7231	0.5506		0.5148	0.693	0.6012	1.087		0.1917	0.1257		0.1253	0.2565		0.1673	0.0966
	Tech SD IP/IN	0.0092	0.0125	0.0453	0.0024		0.0157	0.0112	0.0497	0.0154		0.0455	0.0032	0.019	0.0754		0.01	0.0199		0.002	0.0093		0.0054	0.0025
	Avg IP/IN	0.259325					0.53205					0.724					0.1587			0.1909			0.13195
	Avg Tech SD IP/IN	0.0479452					0.0554904					0.0901479					0.0222713			0.00951262			0.00595063
	Tech SEM IP/IN	0.0239726					0.0277452					0.045074					0.0157482			0.00672644			0.00420773
	Student's t-test to 0 lux IP/IN						0.02	*				0.013	*							0.71			0.63
	Fold over 0 lux						2.557	1.538	2.686	1.832		3.904	2.179	2.511	3.64					0.655	2.06		0.9066	0.865
	Tech SD Fold						0.283	0.093	0.2651	0.036		0.345	0.0101	0.0794	0.252					0.044	0.253		0.029	0.0224
	Avg Fold						2.15325					3.0585								1.3575			0.8858
	Avg Tech SD Fold						0.40039					0.434667								0.256798			0.0366437
	Tech SEM Fold						0.200195					0.217333								0.181583			0.025911
	Experiment	1	2	3	4		1	2	3	4		1	2	3	4		1	2		1	2		1	2
-3.5kb	IP/IN (%)	0.1124	0.303	0.2907	0.3012		0.281	0.389	0.6452	0.6277		0.3593	0.5108	0.4714	0.8188		0.205	0.1506		0.1299	0.2923		0.1704	0.107
	Tech SD IP/IN	0.0031	0.0172	0.0049	0.013		0.0091	0.0066	0.0293	0.0085		0.0516	0.007	0.0251	0.0322		0.0127	0.0057		0.0002	0.0115		0.0003	0.0014
	Avg IP/IN	0.251825					0.485725					0.540075					0.1778			0.2111			0.1387
	Avg Tech SD IP/IN	0.0223262					0.0325132					0.0661696					0.0139205			0.0115017			0.00143178
	Tech SEM IP/IN	0.0111631					0.0162566					0.0330848					0.00984327			0.00813296			0.00101242
	Student's t-test to 0 lux IP/IN						0.06					0.038	*							0.74			0.44
	Fold over 0 lux						2.501	1.286	2.219	2.087		3.261	1.7558	1.641	2.804					0.6342	1.94		0.8686	0.7301
	Tech SD Fold						0.0121	0.095	0.06312	0.118		0.468	0.0239	0.087	0.1103					0.0384	0.73		0.0017	0.00951
	Avg Fold						2.02325					2.36545								1.2871			0.79935
	Avg Tech SD Fold						0.164559					0.489214								0.731009			0.00966075
	Tech SEM Fold						0.0822793					0.244607								0.516902			0.00683118
	Experiment	1	2	3	4		1	2	3	4		1	2	3	4		1	2		1	2		1	2
-1.5kb	IP/IN (%)	0.0472	0.1305	0.08396	0.055		0.1598	0.2099	0.228991	0.1803		0.2767	0.193	0.12663	0.245		0.126	0.112		0.1155	0.4038		0.09299	0.312
	Tech SD IP/IN	0.0108	0.0017	0.0138	0.0057		0.017	0.0433	0.0121	0.0177		0.0111	0.069	0.0044	0.0162		0.0057	0.001		0.0046	0.0059		0.0036	0.0253
	Avg IP/IN	0.079165					0.194748					0.210333					0.119			0.25965			0.202495
	Avg Tech SD IP/IN	0.0185057					0.051221					0.071875					0.00578705			0.00748131			0.0255548
	Tech SEM IP/IN	0.00925284					0.0256105					0.0359375					0.00409207			0.00529009			0.01807
	Student's t-test to 0 lux IP/IN						0.0032	**				0.013	*							0.43			0.53
	Fold over 0 lux						2.925	1.606	2.777	3.311		3.286	1.466	1.351	4.808					0.917	3.61		0.7138	2.777
	Tech SD Fold						0.177	0.3109	0.602	0.667		0.11096	0.5204	0.04699	0.317					0.0779	0.084		0.0273	0.2244
	Avg Fold						2.65475					2.72775								2.2635			1.7454
	Avg Tech SD Fold						0.967099					0.621148								0.114562			0.226055
	Tech SEM Fold						0.48355					0.310574								0.0810074			0.159845
	Experiment	1	2	3	4		1	2	3	4		1	2	3	4		1	2		1	2		1	2
-0.5kb	IP/IN (%)	0.1196	0.2769	0.2262	0.2634		0.2776	0.3679	0.53277	0.5465		0.3166	0.425	0.4057	0.6625		0.0203	0.1166		0.1615	0.2511		0.1884	0.123
	Tech SD IP/IN	0.0146	0.0174	0.0156	0.0346		0.0296	0.0254	0.0083	0.0435		0.0079	0.0776	0.0071	0.0002		0.0118	0.0046		0.0103	0.0365		0.0019	0.0018
	Avg IP/IN	0.221525					0.431192					0.45245					0.06845			0.2063			0.1557
	Avg Tech SD IP/IN	0.0442317					0.0590124					0.0783238					0.0126649			0.0379255			0.00261725
	Tech SEM IP/IN	0.0221158					0.0295062					0.0391619					0.00895545			0.0268173			0.00185068
	Student's t-test to 0 lux IP/IN						0.032	*				0.0304	*							0.17			0.27
	Fold over 0 lux						2.323	1.328	2.36	2.082		2.896	1.6072	1.711	2.773					0.7987	2.162		0.8913	1.03
	Tech SD Fold						0.0348	0.0084	0.1258	0.1087		0.072	0.293	0.02999	0.0006					0.097	0.398		0.009	0.015
	Avg Fold						2.02325					2.2468								1.48035			0.96065
	Avg Tech SD Fold						0.170067					0.303204								0.40965			0.0174929
	Tech SEM Fold						0.0850337					0.151602								0.289666			0.0123693
	Experiment	1	2	3	4		1	2	3	4		1	2	3	4		1	2		1	2		1	2
0bp	IP/IN (%)	0.1153	0.2918	0.2567	0.246		0.2787	0.4462	1.379	0.5428		0.3788	0.3825	0.431221	0.7207		0.1631	0.1214		0.179996	0.2502		0.1838	0.124
	Tech SD IP/IN	0.0084	0.0126	0.003	0.0171		0.0055	0.0195	0.0308	0.0057		0.0416	0.0107	0.0045	0.0063		0.0298	0.0003		0.0082	0.0012		0.0123	0.001
	Avg IP/IN	0.22745					0.661675					0.478305					0.14225			0.215098			0.1539
	Avg Tech SD IP/IN	0.0230376					0.0373046					0.0436462					0.0298015			0.00828734			0.0123406
	Tech SEM IP/IN	0.0115188					0.0186523					0.0218231					0.0210728			0.00586003			0.00872611
	Student's t-test to 0 lux IP/IN						0.1308					0.0322	*							0.22			0.78
	Fold over 0 lux						2.426	1.532	5.372	2.214		3.282	1.3518	1.694	3.08562					1.127	2.061		1.2945	1.023
	Tech SD Fold						0.2239	0.1325	0.0576	0.13135		0.1229	0.0379	0.0175	0.02697					0.0256	0.0048		0.0869	0.0086
	Avg Fold						2.886					2.35336								1.594			1.15875
	Avg Tech SD Fold						0.297083					0.132569								0.0260461			0.0873245
	Tech SEM Fold						0.148541					0.0662843								0.0184174			0.0617478
	Experiment	1	2	3	4		1	2	3	4		1	2	3	4		1	2		1	2		1	2
+0.5kb	IP/IN (%)	0.13598	0.2734	0.26096	0.25997		0.2796	0.4285	1.294	0.5172		0.338	0.4608	0.456	0.7342		0.1975	0.1209		0.153	0.2647		0.1791	0.125
	Tech SD IP/IN	0.0042	0.0201	0.0041	0.0075		0.033	0.0121	0.0119	0.0093		0.0191	0.0048	0.0484	0.0543		0.0109	0.0148		0.0025	0.0032		0.0076	0.0035
	Avg IP/IN	0.232577					0.629825					0.49725					0.1592			0.20885			0.15205
	Avg Tech SD IP/IN	0.0222421					0.0382558					0.0753585					0.0183807			0.00406079			0.0083672
	Tech SEM IP/IN	0.011121					0.0191279					0.0376792					0.0129971			0.00287141			0.0059165
	Student's t-test to 0 lux IP/IN						0.1332					0.0258	*							0.54			0.89
	Fold over 0 lux							1.57331	4.9596	1.9899			1.602	1.767	2.7679					0.777	2.204		0.873	0.952
	Tech SD Fold							0.16	0.1233	0.0217			0.0167	0.187	0.20457					0.0557	0.2435		0.0369	0.0269
	Avg Fold						2.84094					2.04563								1.4905			0.9125
	Avg Tech SD Fold						0.203159					0.277663								0.249789			0.0456642
	Tech SEM Fold						0.10158					0.138832								0.176628			0.0322895
	Experiment	1	2	3	4		1	2	3	4		1	2	3	4		1	2		1	2		1	2
+1.5kb	IP/IN (%)	0.0843	0.2314	0.2137	0.2361		0.246	0.3627	1.174	0.5335		0.2767	0.3061	0.3529	0.6622		0.145	0.1052		0.111	0.195		0.1065	0.0727
	Tech SD IP/IN	0.006	0.0228	0.0377	0.0025		0.0025	0.0221	0.0008	0.0056		0.0111	0.024	0.0062	0.0255		0.0159	0.0041		0.0088	0.0062		0.001	0.0028
	Avg IP/IN	0.191375					0.57905					0.399475					0.1251			0.153			0.0896
	Avg Tech SD IP/IN	0.0445352					0.0229491					0.0372545					0.0164201			0.0107648			0.00297321
	Tech SEM IP/IN	0.0222676					0.0114745					0.0186273					0.0116108			0.00761183			0.00210238
	Student's t-test to 0 lux IP/IN						0.1142					0.073								0.61			0.31
	Fold over 0 lux						2.925	1.579	5.58	2.2599		3.2858	1.236	1.468	2.784					0.771	1.858		0.6799	0.673
	Tech SD Fold						0.1769	0.2507	0.9797	0.0478		0.10096	0.0968	0.0258	0.1072					0.145	0.1326		0.0063	0.0262
	Avg Fold						3.08597					2.19345								1.3145			0.67645
	Avg Tech SD Fold						1.02774					0.178103								0.196489			0.0269468
	Tech SEM Fold						0.513868					0.0890514								0.138938			0.0190543
	Experiment	1	2	3	4		1	2	3	4		1	2	3	4		1	2		1	2		1	2
+3.5kb	IP/IN (%)	0.1023	0.2497	0.2283	0.2604		0.2273	0.31055	0.51767	0.4903		0.382	0.516	0.41089	0.826		0.1539	0.1042		0.1301	0.247		0.1463	0.1128
	Tech SD IP/IN	0.0056	0.0221	0.0045	0.0159		0.0129	0.0113	0.0158	0.0141		0.0063	0.0616	0.0205	0.005		0.0433	0.0297		0.0096	0.007		0.0236	0.0031
	Avg IP/IN	0.210175					0.386455					0.533722					0.12905			0.18855			0.12955
	Avg Tech SD IP/IN	0.0281572					0.0272498					0.0654179					0.052507			0.0118811			0.0238027
	Tech SEM IP/IN	0.0140786					0.0136249					0.0327089					0.037128			0.00840119			0.0168311
	Student's t-test to 0 lux IP/IN						0.0673					0.0241	*							0.45			0.99
	Fold over 0 lux						2.22	1.2506	2.267	1.8878		3.88	2.2506	1.775	3.3155					0.8713	2.481		1.187	1.356
	Tech SD Fold						0.005	0.1557	0.024	0.16947		0.064	0.2632	0.0886	0.0202					0.1824	0.774		0.1911	0.0376
	Avg Fold						1.90635					2.80527								1.67615			1.2715
	Avg Tech SD Fold						0.231438					0.285707								0.795202			0.194764
	Tech SEM Fold						0.115719					0.142853								0.562293			0.137719

## Sheet: Ku70-80
	gH2AX - 5k or 20k lux 1h + 15m recovery at 37C
	anti-Ku70/80:	Neomarkers MS-286-P1
		0 lux					5k lux					20k lux
	Experiment	1	2	3	4		1	2	3	4		1	2	3	4
-10kb	IP/IN (%)	0.0445	0.0346	0.0859	0.02865		0.1631	0.0976	0.1725	0.20387		0.282	0.094	0.2437	0.1546
	Tech SD IP/IN	0.0142	4e-05	0.0084	0.0022		0.0017	0.0039	0.0155	0.0028		0.0236	0.0017	0.03	0.0005
	Avg IP/IN	0.0484125					0.159268					0.193575
	Avg Tech SD IP/IN	0.0166446					0.0163153					0.0382113
	Tech SEM IP/IN	0.00832228					0.00815767					0.0191056
	Student's t-test to 0 lux IP/IN						0.0051	**				0.017	*
	Fold over 0 lux						3.859	2.819	2.026	7.1332		8.1897	2.719	3.047	5.70846
	Tech SD Fold						1.19	0.1104	0.378	0.4552		0.685	0.0494	0.375	0.01703
	Avg Fold						3.9593					4.91604
	Avg Tech SD Fold						1.33356					0.782675
	Tech SEM Fold						0.666779					0.391338
	Experiment	1	2	3	4		1	2	3	4		1	2	3	4
-3.5kb	IP/IN (%)	0.0181	0.0333	0.0771	0.0267		0.1326	0.0893	0.1525	0.1729		0.2197	0.0838	0.2612	0.1393
	Tech SD IP/IN	0.0177	0.0009	0.0005	0.0033		0.0215	0.002	0.0058	0.0001		0.0092	0.0064	0.0298	0.0043
	Avg IP/IN	0.0388					0.136825					0.176
	Avg Tech SD IP/IN	0.0180344					0.0223584					0.0321268
	Tech SEM IP/IN	0.00901721					0.0111792					0.0160634
	Student's t-test to 0 lux IP/IN						0.0045	**				0.017	*
	Fold over 0 lux						15.195	2.6796	1.977	6.521		39.462	2.4668	3.403	4.795
	Tech SD Fold						16.07	0.01151	0.08921	0.8008		1.651	0.1875	0.3888	0.1472
	Avg Fold						6.59315					12.5317
	Avg Tech SD Fold						16.0902					1.71283
	Tech SEM Fold						8.0451					0.856416
	Experiment	1	2	3	4		1	2	3	4		1	2	3	4
-1.5kb	IP/IN (%)	0.049967	0.0604	0.09977	0.0272		0.27166	0.182	0.2814	0.2503		0.3581	0.1556	0.2826	0.2954
	Tech SD IP/IN	0.0115	0.007	0.0127	0.0026		0.0207	0.0068	0.0252	0.0516		0.0057	0.0075	0.0413	0.0232
	Avg IP/IN	0.0593342					0.24634					0.272925
	Avg Tech SD IP/IN	0.0186896					0.0614193					0.0482977
	Tech SEM IP/IN	0.00934478					0.0307096					0.0241489
	Student's t-test to 0 lux IP/IN						0.0005	**				0.0032	**
	Fold over 0 lux						5.635	3.041	2.859	9.164		8.567	2.3819	2.598	11.657
	Tech SD Fold						1.716	0.465	0.617	1.027		0.1371	0.1149	0.3797	0.9156
	Avg Fold						5.17475					6.30098
	Avg Tech SD Fold						2.1439					1.00722
	Tech SEM Fold						1.07195					0.50361
	Experiment	1	2	3	4		1	2	3	4		1	2	3	4
-0.5kb	IP/IN (%)	0.0466	0.0513	0.1051	0.0424		0.20618	0.12899	0.1956	0.2259		0.3699	0.1307	0.3114	0.2246
	Tech SD IP/IN	0.0085	0.005	0.0127	0.0062		0.0052	0.0078	0.0075	0.0082		0.0278	0.0182	0.0241	0.0013
	Avg IP/IN	0.06135					0.189167					0.25915
	Avg Tech SD IP/IN	0.0172331					0.0145386					0.041068
	Tech SEM IP/IN	0.00861655					0.00726928					0.020534
	Student's t-test to 0 lux IP/IN						0.0025	**				0.011	*
	Fold over 0 lux						4.485	2.519	1.87	5.396		7.023	2.74	2.7296	5.901
	Tech SD Fold						0.708	0.0929	0.155	0.9767		0.529	0.382	0.2113	0.0352
	Avg Fold						3.5675					4.5984
	Avg Tech SD Fold						1.21978					0.686769
	Tech SEM Fold						0.60989					0.343385
	Experiment	1	2	3	4		1	2	3	4		1	2	3	4
0bp	IP/IN (%)	0.034	0.0389	0.10981	0.0382		0.1789	0.1535	0.23971	0.2171		0.311	0.1779	0.26215	0.17996
	Tech SD IP/IN	0.0144	0.0016	0.0021	0.0028		0.0228	0.0005	0.0206	0.0001		0.0121	0.0011	0.0117	0.0037
	Avg IP/IN	0.0552275					0.197302					0.232753
	Avg Tech SD IP/IN	0.0149054					0.0307321					0.0172685
	Tech SEM IP/IN	0.00745268					0.015366					0.00863423
	Student's t-test to 0 lux IP/IN						0.0017	**				0.0032	**
	Fold over 0 lux						5.598	3.945	2.18157	5.68674		12.962	4.703	2.419	4.95377
	Tech SD Fold						1.685	0.1718	0.14723	0.4059		0.504	0.02816	0.10807	0.1024
	Avg Fold						4.35283					6.25944
	Avg Tech SD Fold						1.7479					0.526283
	Tech SEM Fold						0.873952					0.263142
	Experiment	1	2	3	4		1	2	3	4		1	2	3	4
+0.5kb	IP/IN (%)	0.029	0.0356	0.089	0.02886		0.1746	0.13118	0.20025	0.1638		0.2969	0.156	0.22182	0.1423
	Tech SD IP/IN	0.0021	0.0019	0.0047	0.0014		0.0063	0.0278	0.0003	0.0056		0.004	0.0085	0.0043	0.0062
	Avg IP/IN	0.045615					0.167457					0.204255
	Avg Tech SD IP/IN	0.00566304					0.0290513					0.0120491
	Tech SEM IP/IN	0.00283152					0.0145257					0.00602453
	Student's t-test to 0 lux IP/IN						0.001	**				0.0061	**
	Fold over 0 lux						6.021	3.67	2.247	5.6777		10.771	4.562	2.3952	4.771
	Tech SD Fold						0.20997	0.584	0.12287	0.077		0.14554	0.247	0.04594	0.2062
	Avg Fold						4.40392					5.6248
	Avg Tech SD Fold						0.637314					0.356118
	Tech SEM Fold						0.318657					0.178059
	Experiment	1	2	3	4		1	2	3	4		1	2	3	4
+1.5kb	IP/IN (%)	0.0233	0.0247	0.0595	0.055		0.1254	0.0897	0.16064	0.1803		0.2064	0.123	0.1821	0.245
	Tech SD IP/IN	0.0053	0.0039	0.0085	0.0057		0.0041	0.0056	0.0033	0.0177		0.0006	0.0176	0.0019	0.0162
	Avg IP/IN	0.040625					0.13901					0.189125
	Avg Tech SD IP/IN	0.0121672					0.0192964					0.0240035
	Tech SEM IP/IN	0.00608358					0.00964819					0.0120018
	Student's t-test to 0 lux IP/IN						0.0044	**				0.0016	**
	Fold over 0 lux						5.555	3.688	2.734	2.2598		7.643	5.604	2.783	2.784
	Tech SD Fold						1.44	0.8116	0.444	0.0478		0.0211	0.8022	0.0286	0.1072
	Avg Fold						3.5592					4.7035
	Avg Tech SD Fold						1.71223					0.810111
	Tech SEM Fold						0.856113					0.405056
	Experiment	1	2	3	4		1	2	3	4		1	2	3	4
+3.5kb	IP/IN (%)	0.04114	0.0327	0.09017	0.0249		0.1238	0.0663	0.14	0.151		0.2387	0.0776	0.2279	0.1451
	Tech SD IP/IN	0.0068	0.0013	0.0054	0.0042		0.0147	0.003	0.002	0.0018		0.0025	0.0085	0.0421	0.0128
	Avg IP/IN	0.0472275					0.120275					0.172325
	Avg Tech SD IP/IN	0.00973293					0.0152424					0.044886
	Tech SEM IP/IN	0.00486647					0.00762119					0.022443
	Student's t-test to 0 lux IP/IN						0.0224	*				0.0215	*
	Fold over 0 lux						3.0207	2.032	1.556	6.153		6.56995	2.306	2.639	6.614
	Tech SD Fold						0.1429	0.1763	0.114	1.117		0.06798	0.253	0.48689	0.583
	Avg Fold						3.19042					4.53224
	Avg Tech SD Fold						1.14551					0.803481
	Tech SEM Fold						0.572754					0.40174

## Sheet: XRCC1
	XRCC1 - 5k or 20k lux 1h + 15m recovery at 37C
	anti-XRCC1 (Abcam ab1838)
		0 lux			5k lux			20k lux
	Experiment	1	2		1	2		1	2
-10kb	IP/IN (%)	0.0137	0.0474		0.02478	0.0318		0.0162	0.02999
	Tech SD IP/IN	0.0058	4e-05		0.001	0.0015		0.0007	0.001
	Avg IP/IN	0.03055			0.02829			0.023095
	Avg Tech SD IP/IN	0.00580014			0.00180278			0.00122066
	Tech SEM IP/IN	0.00410132			0.00127475			0.000863134
	Student's t-test to 0 lux IP/IN				0.92			0.72
	Fold over 0 lux				1.969	0.672		0.9078	0.631997
	Tech SD Fold				0.757	0.0314		0.0409	0.02077
	Avg Fold				1.3205			0.769899
	Avg Tech SD Fold				0.757651			0.0458716
	Tech SEM Fold				0.53574			0.0324361
		0 lux			5k lux			20k lux
	Experiment	1	2		1	2		1	2
-3.5kb	IP/IN (%)	0.0164	0.0398		0.018	0.0259		0.018	0.01996
	Tech SD IP/IN	0.0014	0.0038		0.0003	0.0017		0.0018	0.0002
	Avg IP/IN	0.0281			0.02195			0.01898
	Avg Tech SD IP/IN	0.00404969			0.00172627			0.00181108
	Tech SEM IP/IN	0.00286356			0.00122066			0.00128062
	Student's t-test to 0 lux IP/IN				0.68			0.53
	Fold over 0 lux				1.33	0.655		1.1897	0.5386
	Tech SD Fold				0.265	0.106		0.11996	0.0058
	Avg Fold				0.9925			0.86415
	Avg Tech SD Fold				0.285414			0.1201
	Tech SEM Fold				0.201818			0.0849236
		0 lux			5k lux			20k lux
	Experiment	1	2		1	2		1	2
-1.5kb	IP/IN (%)	0.011198	0.0305		0.0156	0.03522		0.0121	0.0145
	Tech SD IP/IN	0.0045	0.0085		0.0022	0.0048		0.0017	0.0018
	Avg IP/IN	0.020849			0.02541			0.0133
	Avg Tech SD IP/IN	0.00961769			0.00528015			0.00247588
	Tech SEM IP/IN	0.00680074			0.00373363			0.00175071
	Student's t-test to 0 lux IP/IN				0.78			0.54
	Fold over 0 lux				2.199	1.225		0.841	0.592
	Tech SD Fold				2.063	0.4989		0.117	0.073
	Avg Fold				1.712			0.7165
	Avg Tech SD Fold				2.12247			0.137906
	Tech SEM Fold				1.50081			0.0975141
		0 lux			5k lux			20k lux
	Experiment	1	2		1	2		1	2
-0.5kb	IP/IN (%)	0.0137	0.0487		0.02522	0.0335		0.0257	0.0349
	Tech SD IP/IN	0.0001	0.0021		0.0025	0.0008		0.0009	0.0054
	Avg IP/IN	0.0312			0.02936			0.0303
	Avg Tech SD IP/IN	0.00210238			0.00262488			0.00547449
	Tech SEM IP/IN	0.00148661			0.00185607			0.00387105
	Student's t-test to 0 lux IP/IN				0.92			0.96
	Fold over 0 lux				1.839	0.688		1.871	0.7396
	Tech SD Fold				0.1774	0.012		0.0657	0.115
	Avg Fold				1.2635			1.3053
	Avg Tech SD Fold				0.177805			0.132444
	Tech SEM Fold				0.125727			0.0936523
		0 lux			5k lux			20k lux
	Experiment	1	2		1	2		1	2
0bp	IP/IN (%)	0.0211	0.05097		0.0305	0.035		0.026	0.0338
	Tech SD IP/IN	0.007	0.0027		0.0005	0.0034		0.0042	0.0042
	Avg IP/IN	0.036035			0.03275			0.0299
	Avg Tech SD IP/IN	0.00750267			0.00343657			0.0059397
	Tech SEM IP/IN	0.00530519			0.00243002			0.0042
	Student's t-test to 0 lux IP/IN				0.86			0.74
	Fold over 0 lux				1.53	0.688		0.9993	0.688
	Tech SD Fold				0.483	0.103		0.1595	0.085
	Avg Fold				1.109			0.84365
	Avg Tech SD Fold				0.49386			0.180735
	Tech SEM Fold				0.349212			0.127799
		0 lux			5k lux			20k lux
	Experiment	1	2		1	2		1	2
+0.5kb	IP/IN (%)	0.022	0.043		0.021	0.02997		0.0276	0.034
	Tech SD IP/IN	0.0001	0.0004		0.004	0.0029		0.0011	0.0058
	Avg IP/IN	0.0325			0.025485			0.0308
	Avg Tech SD IP/IN	0.000412311			0.00494065			0.00590339
	Tech SEM IP/IN	0.000291548			0.00349357			0.00417433
	Student's t-test to 0 lux IP/IN				0.6			0.9
	Fold over 0 lux				7.51	0.694		1.26	0.795
	Tech SD Fold				0.022	0.0595		0.049	0.134
	Avg Fold				4.102			1.0275
	Avg Tech SD Fold				0.063437			0.142678
	Tech SEM Fold				0.0448567			0.100889
		0 lux			5k lux			20k lux
	Experiment	1	2		1	2		1	2
+1.5kb	IP/IN (%)	0.0096	0.035		0.009	0.0187		0.012	0.01578
	Tech SD IP/IN	0.0001	0.0025		0.004	0.0029		0.0019	0.001
	Avg IP/IN	0.0223			0.01385			0.01389
	Avg Tech SD IP/IN	0.002502			0.00494065			0.00214709
	Tech SEM IP/IN	0.00176918			0.00349357			0.00151822
	Student's t-test to 0 lux IP/IN				0.59			0.57
	Fold over 0 lux				1.866	0.533		1.3	0.477
	Tech SD Fold				0.233	0.045		0.204	0.0296
	Avg Fold				1.1995			0.8885
	Avg Tech SD Fold				0.237306			0.206136
	Tech SEM Fold				0.1678			0.14576
		0 lux			5k lux			20k lux
	Experiment	1	2		1	2		1	2
+3.5kb	IP/IN (%)	0.01599	0.032		0.02337	0.0207		0.0217	0.0212
	Tech SD IP/IN	0.0061	0.0049		0.0017	0.0003		0.0037	0.0019
	Avg IP/IN	0.023995			0.022035			0.02145
	Avg Tech SD IP/IN	0.00782432			0.00172627			0.00415933
	Tech SEM IP/IN	0.00553263			0.00122066			0.00294109
	Student's t-test to 0 lux IP/IN				0.83			0.78
	Fold over 0 lux				1.55	0.6599		1.069	0.746
	Tech SD Fold				0.488	0.113		0.184	0.068
	Avg Fold				1.10495			0.9075
	Avg Tech SD Fold				0.500912			0.196163
	Tech SEM Fold				0.354198			0.138708

## Sheet: RPA
	RPA - 5k or 20k lux 1h + 15m recovery at 37C
	anti-RPA (Millipore NA19L/Abcam ab2175)
		0 lux			5k lux			20k lux
	Experiment	1	2		1	2		1	2
-1.5kb	IP/IN (%)	0.033	0.023		0.0303	0.028		0.04699	0.024
	Tech SD IP/IN	0.0033	0.0014		0.0005	0.0006		0.0104	1e-05
	Avg IP/IN	0.028			0.02915			0.035495
	Avg Tech SD IP/IN	0.00358469			0.000781025			0.0104
	Tech SEM IP/IN	0.00253476			0.000552268			0.00735391
	Student's t-test to 0 lux				0.86			0.61
	Fold over 0 lux				0.92	1.23		1.52	1.11
	Tech SD Fold				0.11	0.049		0.337	0.0003
	Avg Fold				1.075			1.52
	Avg Tech SD Fold				0.12042			0.337
	Tech SEM Fold				0.76014			1.0748
		0 lux			5k lux			20k lux
	Experiment	1	2		1	2		1	2
-0.5kb	IP/IN (%)	0.04887			0.0398			0.0699
	Tech SD IP/IN	0.0047			0.0018			0.0015
	Avg IP/IN	0.04887			0.0398			0.0699
	Avg Tech SD IP/IN	0.0047			0.0018			0.0015
	Tech SEM IP/IN	0.0033234			0.00127279			0.00106066
	Student's t-test to 0 lux
	Fold over 0 lux				0.815			1.34
	Tech SD Fold				0.04			0.0288
	Avg Fold				0.815			1.34
	Avg Tech SD Fold				0.04			0.0288
	Tech SEM Fold				0.576292			0.947523
		0 lux			5k lux			20k lux
	Experiment	1	2		1	2		1	2
0bp	IP/IN (%)	0.0437	0.028		0.0327	0.04		0.091	0.033
	Tech SD IP/IN	0.0031	0.0006		0.002	0.007		0.014	0.0008
	Avg IP/IN	0.0437			0.0327			0.091
	Avg Tech SD IP/IN	0.00315753			0.00728011			0.0140228
	Tech SEM IP/IN	0.00223271			0.00514782			0.00991564
	Student's t-test to 0 lux				0.96			0.48
	Fold over 0 lux				0.749	1.42		2.185	1.18
	Tech SD Fold				0.006	0.22		0.337	0.027
	Avg Fold				1.0845			2.185
	Avg Tech SD Fold				0.220082			0.33808
	Tech SEM Fold				0.766857			1.54503
		0 lux			5k lux			20k lux
	Experiment	1	2		1	2		1	2
+0.5kb	IP/IN (%)	0.0504	0.026		0.023	0.027		0.019	0.0244
	Tech SD IP/IN	0.0021	0.0039		0.0026	0.0001		0.0041	0.0017
	Avg IP/IN	0.0382			0.025			0.0217
	Avg Tech SD IP/IN	0.00442945			0.00260192			0.00443847
	Tech SEM IP/IN	0.00313209			0.00183984			0.00313847
	Student's t-test to 0 lux				0.4			0.31
	Fold over 0 lux				0.458	1.05		0.397	1.05
	Tech SD Fold				0.032	0.164		0.085	0.075
	Avg Fold				0.754			0.397
	Avg Tech SD Fold				0.167093			0.113358
	Tech SEM Fold				0.533159			0.280721
		0 lux			5k lux			20k lux
	Experiment	1	2		1	2		1	2
+1.5kb	IP/IN (%)	0.032	0.0153		0.036	0.019		0.067	0.0147
	Tech SD IP/IN	0.0035	0.0023		0.0061	0.0068		0.0167	0.0021
	Avg IP/IN	0.032			0.036			0.067
	Avg Tech SD IP/IN	0.00418808			0.0091351			0.0168315
	Tech SEM IP/IN	0.00296142			0.00645949			0.0119017
	Student's t-test to 0 lux				0.78			0.59
	Fold over 0 lux				1.145	1.299		2.3	1.08
	Tech SD Fold				0.066	0.64		0.57	0.156
	Avg Fold				1.222			2.3
	Avg Tech SD Fold				0.643394			0.590962
	Tech SEM Fold				0.864084			1.62635

## Sheet: Ape1
	APE1 - 5k or 20k lux 1h + 15m recovery at 37C
	anti-APE1 (Abcam ab194)
		0 lux				5k lux				20k lux
	Qpcr	#1	#2	#3		#1	#2	#3		#1	#2	#3
-10kb	IP/IN (%)	0.152	0.329	0.361		0.2868	0.265	0.308		0.28	0.587	0.218
	Tech SD IP/IN	0.0055	0.0299	0.0573		0.014	0.0122	0.0163		0.0026	0.0218	0.0007
	Avg IP/IN	0.280667				0.2866				0.361667
	Avg Tech SD IP/IN	0.0648656				0.0247089				0.0219657
	Tech SEM IP/IN	0.0374502				0.0142657				0.0126819
	Student's t-test to 0 lux					0.93				0.57
	Fold over 0 lux					1.885	0.808	0.8686		1.889	1.907	0.682
	Tech SD Fold					0.16	0.036	0.183		0.017	0.071	0.0022
	Avg Fold					1.1872				1.49267
	Avg Tech SD Fold					0.245734				0.07304
	Tech SEM Fold					0.141874				0.0421697
		0 lux				5k lux				20k lux
	qPCR	#1	#2	#3		#1	#2	#3		#1	#2	#3
-3.5kb	IP/IN (%)	0.1462	0.265	0.3259		0.2128	0.247	0.268		0.20288	0.596	0.1761
	Tech SD IP/IN	0.0004	0.0259	0.0056		0.0154	0.0025	0.0179		0.0087	0.0221	0.0027
	Avg IP/IN	0.2457				0.2426				0.324993
	Avg Tech SD IP/IN	0.0265015				0.0237449				0.0239038
	Tech SEM IP/IN	0.0153007				0.0137091				0.0138008
	Student's t-test to 0 lux					0.96				0.61
	Fold over 0 lux					1.4557	0.936	0.8225		1.385	2.414	0.547
	Tech SD Fold					0.1092	0.0819	0.0408		0.059	0.0897	0.0083
	Avg Fold					1.0714				1.44867
	Avg Tech SD Fold					0.142467				0.107685
	Tech SEM Fold					0.0822534				0.0621718
		0 lux				5k lux				20k lux
	qPCR	#1	#2	#3		#1	#2	#3		#1	#2	#3
-1.5kb	IP/IN (%)	0.156	0.3365	0.3251		0.1823	0.288	0.2205		0.179	0.552	0.126
	Tech SD IP/IN	0.0101	0.0158	0.0018		0.0047	0.0162	0.0172		0.0259	0.0084	0.0156
	Avg IP/IN	0.272533				0.230267				0.285667
	Avg Tech SD IP/IN	0.0188385				0.0240909				0.0313804
	Tech SEM IP/IN	0.0108764				0.0139089				0.0181175
	Student's t-test to 0 lux					0.56				0.93
	Fold over 0 lux					1.169	0.8567	0.678		1.202	1.5887	0.389
	Tech SD Fold					0.0456	0.0078	0.049		0.174	0.024	0.048
	Avg Fold					0.901233				1.0599
	Avg Tech SD Fold					0.0673884				0.182088
	Tech SEM Fold					0.0389067				0.105128
		0 lux				5k lux				20k lux
	qPCR	#1	#2	#3		#1	#2	#3		#1	#2	#3
-0.5kb	IP/IN (%)	0.21	0.2906	0.371		0.255	0.206999	0.315		0.309	0.5025	0.23066
	Tech SD IP/IN	0.0322	0.0323	0.0193		0.003	0.004	0.0032		0.0119	0.0299	0.0068
	Avg IP/IN	0.290533				0.259				0.347387
	Avg Tech SD IP/IN	0.0495239				0.00593633				0.0328916
	Tech SEM IP/IN	0.0285927				0.00342734				0.01899
	Student's t-test to 0 lux					0.602				0.57
	Fold over 0 lux					1.228	0.717	0.8497		1.65	1.603	0.6446
	Tech SD Fold					0.174	0.094	0.0355		0.063	0.095	0.01888
	Avg Fold					0.931567				1.2992
	Avg Tech SD Fold					0.200928				0.115544
	Tech SEM Fold					0.116006				0.0667095
		0 lux				5k lux				20k lux
	qPCR	#1	#2	#3		#1	#2	#3		#1	#2	#3
0bp	IP/IN (%)	0.195	0.3636	0.44307		0.2655	0.2669	0.35877		0.27	0.5839	0.2366
	Tech SD IP/IN	0.0013	0.0068	0.0327		0.0277	0.0154	0.0229		0.0089	0.0007	0.0093
	Avg IP/IN	0.33389				0.297057				0.3635
	Avg Tech SD IP/IN	0.0334248				0.0391006				0.0128915
	Tech SEM IP/IN	0.0192978				0.0225748				0.00744289
	Student's t-test to 0 lux					0.67				0.83
	Fold over 0 lux					1.3598	0.7338	0.814		1.377	1.627	0.5634
	Tech SD Fold					0.1325	0.0286	0.1117		0.0455	0.0018	0.0222
	Avg Fold					0.9692				1.18913
	Avg Tech SD Fold					0.175645				0.050659
	Tech SEM Fold					0.101409				0.029248
		0 lux				5k lux				20k lux
	qPCR	#1	#2	#3		#1	#2	#3		#1	#2	#3
+0.5kb	IP/IN (%)	0.19357	0.325	0.3924		0.309	0.29	0.3015		0.27999	0.532	0.2444
	Tech SD IP/IN	0.007	0.0189	0.0288		0.0004	0.0054	0.0189		0.0059	0.0083	0.0238
	Avg IP/IN	0.303657				0.300167				0.35213
	Avg Tech SD IP/IN	0.0351518				0.0196604				0.0258871
	Tech SEM IP/IN	0.0202949				0.0113509				0.0149459
	Student's t-test to 0 lux					0.96				0.68
	Fold over 0 lux					1.598	0.894	0.7686		1.41	1.706	0.592
	Tech SD Fold					0.0599	0.035	0.0083		0.0297	0.0265	0.058
	Avg Fold					1.08687				1.236
	Avg Tech SD Fold					0.0698706				0.0703444
	Tech SEM Fold					0.0403398				0.0406134
		0 lux				5k lux				20k lux
	qPCR	#1	#2	#3		#1	#2	#3		#1	#2	#3
+1.5kb	IP/IN (%)	0.13967	0.2674	0.359		0.1924	0.2158	0.2643		0.187	0.493	0.167
	Tech SD IP/IN	0.0053	0.0051	0.0096		0.0036	0.0006	0.0197		0.008	0.0055	0.0034
	Avg IP/IN	0.255357				0.224167				0.282333
	Avg Tech SD IP/IN	0.0120938				0.0200352				0.0102864
	Tech SEM IP/IN	0.00698236				0.0115673				0.00593886
	Student's t-test to 0 lux					0.66				0.84
	Fold over 0 lux					1.379	0.807	0.73477		1.3068	1.8197	0.457
	Tech SD Fold					0.0778	0.017	0.0352		0.056	0.0204	0.009
	Avg Fold					0.97359				1.1945
	Avg Tech SD Fold					0.0870682				0.0602757
	Tech SEM Fold					0.0502689				0.0348002
		0 lux				5k lux				20k lux
	qPCR	#1	#2	#3		#1	#2	#3		#1	#2	#3
+3.5kb	IP/IN (%)	0.1527	0.3195	0.355		0.229	0.2294	0.2885		0.257	0.545	0.2038
	Tech SD IP/IN	0.0103	0.0089	0.0211		0.0008	0.0288	0.0042		0.0357	0.0233	0.0016
	Avg IP/IN	0.275733				0.248967				0.335267
	Avg Tech SD IP/IN	0.02511				0.0291156				0.0426608
	Tech SEM IP/IN	0.0144972				0.0168099				0.0246302
	Student's t-test to 0 lux					0.7				0.65
	Fold over 0 lux					1.504	0.7195	0.815		1.77	1.74	0.5512
	Tech SD Fold					0.107	0.1101	0.0603		0.245	0.074	0.0042
	Avg Fold					1.01283				1.35373
	Avg Tech SD Fold					0.164946				0.255966
	Tech SEM Fold					0.0952315				0.147782

## Sheet: BRCA1
	BRCA1 - 5k or 20k lux 1h + 15m recovery at 37C
	anti-BRCA1 (Abcam ab16781)
	qPCR
		0 lux			5k lux			20k lux
	Experiment	1	2		1	2		1	2
-10kb	IP/IN (%)	0.0383	0.0286		0.0533	0.0378		0.0203	0.0285
	Tech SD IP/IN	0.0086	0.0006		0.0022	0.0027		0.0017	0.0015
	Avg IP/IN	0.03345			0.04555			0.0244
	Avg Tech SD IP/IN	0.0086209			0.00348281			0.00226716
	Tech SEM IP/IN	0.0060959			0.00246272			0.00160312
	Student's t-test to 0 lux IP/IN				0.3			0.29
	Fold over 0 lux				1.43	1.327		0.631	1.014
	Tech SD Fold				0.381	0.121		0.0531	0.053
	Avg Fold				1.3785			0.8225
	Avg Tech SD Fold				0.399752			0.0750241
	Tech SEM Fold				0.282668			0.05305
		0 lux			5k lux			20k lux
	Experiment	1	2		1	2		1	2
-3.5kb	IP/IN (%)	0.0378	0.019		0.04726	0.0331		0.0206	0.027
	Tech SD IP/IN	0.0062	0.0046		0.0033	0.0036		0.0009	0.0009
	Avg IP/IN	0.0284			0.04018			0.0238
	Avg Tech SD IP/IN	0.0077201			0.00488365			0.00127279
	Tech SEM IP/IN	0.00545894			0.00345326			0.0009
	Student's t-test to 0 lux IP/IN				0.43			0.7
	Fold over 0 lux				1.276	1.816		0.618	1.725
	Tech SD Fold				0.296	0.6328		0.026	0.056
	Avg Fold				1.546			1.1715
	Avg Tech SD Fold				0.698607			0.0617414
	Tech SEM Fold				0.49399			0.0436578
		0 lux			5k lux			20k lux
	Experiment	1	2		1	2		1	2
-1.5kb	IP/IN (%)	0.0453	0.0185		0.055	0.0223		0.01366	0.0133
	Tech SD IP/IN	0.0195	0.0057		0.0087	0.0006		0.0044	0.0001
	Avg IP/IN	0.0319			0.03865			0.01348
	Avg Tech SD IP/IN	0.020316			0.00872067			0.00440114
	Tech SEM IP/IN	0.0143656			0.00616644			0.00311207
	Student's t-test to 0 lux IP/IN				0.79			0.29
	Fold over 0 lux				1.295	1.269		0.231	0.59
	Tech SD Fold				0.364	0.422		0.075	0.0033
	Avg Fold				1.282			0.4105
	Avg Tech SD Fold				0.557297			0.0750726
	Tech SEM Fold				0.394069			0.0530843
		0 lux			5k lux			20k lux
	Experiment	1	2		1	2		1	2
-0.5kb	IP/IN (%)	0.0552	0.0257		0.061	0.0347		0.026	0.0322
	Tech SD IP/IN	0.0006	0.0061		0.0082	0.0064		0.0041	0.004
	Avg IP/IN	0.04045			0.04785			0.0291
	Avg Tech SD IP/IN	0.00612944			0.0104019			0.005728
	Tech SEM IP/IN	0.00433417			0.00735527			0.00405031
	Student's t-test to 0 lux IP/IN				0.74			0.52
	Fold over 0 lux				1.097	1.361		0.4717	1.502
	Tech SD Fold				0.137	0.0712		0.0752	0.1886
	Avg Fold				1.229			0.98685
	Avg Tech SD Fold				0.154397			0.203039
	Tech SEM Fold				0.109175			0.143571
		0 lux			5k lux			20k lux
	Experiment	1	2		1	2		1	2
0bp	IP/IN (%)	0.0525	0.0268		0.072	0.03627		0.0332	0.036
	Tech SD IP/IN	0.0082	0.0059		0.0155	0.0093		0.0014	0.0028
	Avg IP/IN	0.03965			0.054135			0.0346
	Avg Tech SD IP/IN	0.010102			0.018076			0.0031305
	Tech SEM IP/IN	0.00714318			0.0127816			0.00221359
	Student's t-test to 0 lux IP/IN				0.59			0.72
	Fold over 0 lux				1.36	0.978		0.709	1.117
	Tech SD Fold				0.082	0.094		0.0296	0.085
	Avg Fold				1.169			0.913
	Avg Tech SD Fold				0.12474			0.0900064
	Tech SEM Fold				0.0882043			0.0636442
		0 lux			5k lux			20k lux
	Experiment	1	2		1	2		1	2
+0.5kb	IP/IN (%)	0.043997	0.03		0.058	0.0394		0.0277	0.0297
	Tech SD IP/IN	0.0045	0.0093		0.0042	0.0073		0.001	0.0026
	Avg IP/IN	0.0369985			0.0487			0.0287
	Avg Tech SD IP/IN	0.0103315			0.008422			0.00278568
	Tech SEM IP/IN	0.00730548			0.00595525			0.00196977
	Student's t-test to 0 lux IP/IN				0.43			0.38
	Fold over 0 lux				1.29	1.359		0.6795	0.1205
	Tech SD Fold				0.062	0.639		0.0246	0.1043
	Avg Fold				1.3245			0.4
	Avg Tech SD Fold				0.642001			0.107162
	Tech SEM Fold				0.453963			0.0757748
		0 lux			5k lux			20k lux
	Experiment	1	2		1	2		1	2
+1.5kb	IP/IN (%)	0.0296	0.0207		0.033	0.028		0.0164	0.0185
	Tech SD IP/IN	0.0042	0.001		0.0032	0.0011		0.0064	0.005
	Avg IP/IN	0.02515			0.0305			0.01745
	Avg Tech SD IP/IN	0.00431741			0.00338378			0.00812158
	Tech SEM IP/IN	0.00305287			0.0023927			0.00574282
	Student's t-test to 0 lux IP/IN				0.43			0.23
	Fold over 0 lux				1.074	1.2697		0.6189	0.866
	Tech SD Fold				0.196	0.119		0.2421	0.232
	Avg Fold				1.17185			0.74245
	Avg Tech SD Fold				0.229297			0.335315
	Tech SEM Fold				0.162137			0.237104
		0 lux			5k lux			20k lux
	Experiment	1	2		1	2		1	2
+3.5kb	IP/IN (%)	0.0459	0.0225		0.042	0.041		0.0287	0.031
	Tech SD IP/IN	0.004	0.0063		0.0086	0.0027		0.0036	0.0023
	Avg IP/IN	0.0342			0.0415			0.02985
	Avg Tech SD IP/IN	0.00746257			0.00901388			0.004272
	Tech SEM IP/IN	0.00527684			0.00637377			0.00302076
	Student's t-test to 0 lux IP/IN				0.61			0.73
	Fold over 0 lux				0.9098	1.867		0.6659	1.734
	Tech SD Fold				0.109	0.406		0.0825	0.128
	Avg Fold				1.3884			1.19995
	Avg Tech SD Fold				0.420377			0.152283
	Tech SEM Fold				0.297252			0.107681

## Sheet: Ku70-80 Time Course
	Ku 10 min 20K + staggered recovery times at 37C
	anti-Ku70/80	Neomarkers MS-286-P1
		No treatment (0 lux)						10min 20K + 0 min recovery						10min 20K + 5 min recovery						10min 20K + 30 min recovery
	Experiment	1	2	3	4	5		1	2	3	4	5		1	2	3	4	5		1	2	3	4	5
0bp	IP/IN (%)	0.074	0.05999	0.953	0.143	0.143				1.72	0.203	0.81				0.14	0.221	1.136				0.05	0.27	0.815
	Tech SD IP/IN	0.0058	0.0102	0.0477	0.0257	0.0007				0.0129	0.0134	0.0141				0.0063	0.0175	0.0177				0.0009	0.007	0.127
	Avg IP/IN	0.274598						0.911						0.499						0.378333
	Avg Tech SD IP/IN	0.0554432						0.0233405						0.0256755						0.127196
	Tech SEM IP/IN	0.024795						0.0104382						0.0114824						0.0568838
	Student's t-test to 0 lux IP/IN							0.158						0.52						0.73
	Fold over 0 lux									1.8	1.43	5.677				0.141	1.56	7.932				0.0519	1.914	5.69
	Tech SD Fold									0.077	0.164	0.099				0.006	0.157	0.083				0.003	0.295	0.857
	Avg Fold							2.969						3.211						2.55197
	Avg Tech SD Fold							0.206461						0.177691						0.906357
	Tech SEM Fold							0.1192						0.10259						0.523285

## Sheet: BRCA1 Time Course
	BRCA1 10 min 20K + staggered recovery times at 37C
	anti-BRCA1 (Abcam ab16781)
		No treatment (0 lux)			10min 20K lux + 0 min			10min 20K lux + 5 min			10min 20K lux + 30 min
	Experiment	1	2		1	2		1	2		1	2
0bp	IP/IN (%)	0.0052	0.0162		0.0098	0.0164		0.0063	0.015		0.0044	0.0296
	Tech SD IP/IN	0.0006	0.0031		0.0017	0.003		0.0005	0.0012		0.0001	0.0039
	Avg IP/IN	0.0107			0.0131			0.01065			0.017
	Avg Tech SD IP/IN	0.00315753			0.00344819			0.0013			0.00390128
	Tech SEM IP/IN	0.00223271			0.00243824			0.000919239			0.00275862
	Student's t-test to 0 lux IP/IN				0.73			0.99			0.68
	Fold over 0 lux				1.92	1.04		1.22	0.9287		0.854	1.84
	Tech SD Fold				0.52	0.385		0.228	0.104		0.11	0.116
	Avg Fold				1.48			1.07435			1.347
	Avg Tech SD Fold				0.647012			0.250599			0.159862
	Tech SEM Fold				0.457507			0.1772			0.11304
