# Supplementary material for: Site-specific targeting of a light activated dCas9-KillerRed fusion protein generates transient, localized regions of oxidative DNA damage
Source: PLoS One. 2020 Dec 17;15(12):e0237759. doi: 10.1371/journal.pone.0237759 (PMC7746297; doi:10.1371/journal.pone.0237759)
Supplement: S2 Data — (XLSX) [file pone.0237759.s008.xlsx]

## Sheet: γH2AX ChIP - NAC
	NAC 1hr preincubation, treatment with 20K lux, followed by 15 min recovery at 37oC
	anti-γH2AX @ +3.5 kb
		0 min					10 min 20K + 15 min recovery							1hr 20K + 15 min recovery
	qPCR	#1	#2	#3	#4		#1	#2	#3	#4	#5	#6		#1	#2	#3	#4	#5	#6	#7	#8
0 mM	IP/IN (%)	0.398	0.15	0.093	0.0612		0.448	0.182	0.1452	0.081	0.538	0.7287		0.405	0.097	0.189	0.325	0.3821	0.5163	0.4109	0.826
	Tech SD IP/IN	0.0339	0.0009	0.034	0.0182		0.0609	0.02	0.0156	0.0085	0.0009	0.0921		0.0174	0.0274	0.0214	0.0115	0.0063	0.0616	0.0205	0.005
	Avg IP/IN	0.17555					0.353817							0.393912
	Avg Tech SD IP/IN	0.0513543					0.113612							0.0769625
	Tech SEM IP/IN	0.0256771					0.0463818							0.0272104
		0 min					10 min 20K + 15 min recovery							1hr 20K + 15 min recovery
	qPCR	#1	#2	#3	#4		#1	#2	#3	#4				#1	#2	#3	#4
4 mM	IP/IN (%)	0.499	0.259	0.0805	0.064		0.396	0.06018	0.182	0.11198				0.302	0.239	0.1704	0.2637
	Tech SD IP/IN	0.0352	0.0025	0.0031	0.0182		0.0079	0.0002	0.0792	0.0237				0.0054	0.0155	0.0098	0.0438
	Avg IP/IN	0.225625					0.18754							0.243775
	Avg Tech SD IP/IN	0.0398264					0.0830469							0.0477901
	Tech SEM IP/IN	0.0199132					0.0415234							0.023895
	Student's t-test to 0 mM	0.71					0.28							0.22
		0 min					10 min 20K + 15 min recovery							1hr 20K + 15 min recovery
	qPCR	#1	#2	#3	#4		#1	#2	#3	#4				#1	#2	#3	#4
10 mM	IP/IN (%)	0.318	0.182	0.132	0.065		0.271	0.0725	0.125	0.119				0.245	0.328	0.27	0.148
	Tech SD IP/IN	0.0136	0.003	0.022	0.0047		0.0065	0.0102	0.0068	0.0089				0.0155	0.0126	0.125	0.0027
	Avg IP/IN	0.17425					0.146875							0.24775
	Avg Tech SD IP/IN	0.0264585					0.0164845							0.126615
	Tech SEM IP/IN	0.0132292					0.00824227							0.0633074
	Student's t-test to 0 mM	0.99					0.17							0.23
