# Supplementary material for: Site-specific targeting of a light activated dCas9-KillerRed fusion protein generates transient, localized regions of oxidative DNA damage
Source: PLoS One. 2020 Dec 17;15(12):e0237759. doi: 10.1371/journal.pone.0237759 (PMC7746297; doi:10.1371/journal.pone.0237759)
Supplement: S3 Data — (XLSX) [file pone.0237759.s009.xlsx]

## Sheet: KR ChIP Transient Transfection
	anti-KillerRed @ AAVS1 Target site (0 bp)
		NT						dCas9-KR only 24h					dCas9-KR only 48h					dCas9-KR only 72h
	Experiment	#1	#2	#3	#4	#5			#1	#2			#1	#2	#3				#1	#2
	IP/IN (%)	0.0247	0.054	0.044	0.0125	0.0229			0.055	0.023				0.041	0.019				0.095	0.02
	Tech SD IP/IN	0.006	0.0082	0.0021	0.0005	0.0013			0.009	0.0025				0.0002	0.0008				0.0038	0.006
	Avg IP/IN	0.03162						0.039					0.03					0.0575
	Avg Tech SD IP/IN	0.0104685						0.00934077					0.000824621					0.00710211
	Tech SEM IP/IN	0.00468167						0.00660492					0.000583095					0.00502195
	Student's t-test to NT							0.65					0.91					0.32
	Fold over NT								1.25	1.87				0.93	1.6				2.12	1.64
	Tech SD Fold								0.26	0.28				0.048	0.06				0.184	0.54
	Avg Fold							1.56					1.265					1.88
	Avg Tech SD Fold							0.382099					0.0768375					0.570488
	Tech SEM Fold							0.270185					0.0543323					0.403396
		dCas9-KR + sgAAVS1 24h						dCas9-KR + sgAAVS1 48h					dCas9-KR + sgAAVS1 72h
	Experiment	#1	#2	#3				#1	#2	#3			#1	#2	#3
	IP/IN (%)	0.368	0.138	0.267					0.221	0.522			0.4296	0.412	0.242
	Tech SD IP/IN	0.002	0.0217	0.0043					0.0135	0.0092			0.0162	0.0046	0.0093
	Avg IP/IN	0.257667						0.3715					0.327
	Avg Tech SD IP/IN	0.0222122						0.0163368					0.0192377
	Tech SEM IP/IN	0.0128242						0.0115518					0.0111069
	Student's t-test to dCas9-KR only	0.086						0.152					0.03
	Student's t-test to NT	0.0039						0.0084					0.0003
	Fold over NT	15.35	2.6	11.64					3.67	22.79			17.81	7.69	10.58
	Tech SD Fold	3.796	0.79	0.86					0.22	1.72			3.66	1.24	1.02
	Avg Fold	9.86333						13.23					12.0267
	Avg Tech SD Fold	3.97156						0.22					3.86435
	Tech SEM Fold	2.29298						0.155563					2.73251
