# Supplementary material for: Site-specific targeting of a light activated dCas9-KillerRed fusion protein generates transient, localized regions of oxidative DNA damage
Source: PLoS One. 2020 Dec 17;15(12):e0237759. doi: 10.1371/journal.pone.0237759 (PMC7746297; doi:10.1371/journal.pone.0237759)
Supplement: S4 Data — (XLSX) [file pone.0237759.s010.xlsx]

## Sheet: Sheet1
	GFP+BFP-																					GFP-BFP-																					GFP+BFP+
															Average GFP+BFP-	SD	SEM	p-value to Lipo	p-value to 0 lux	p-value to dCas9-KR only																Average GFP-BFP-	SD	SEM	p-value to Lipo	p-value to 0 lux	p-value to dCas9-KR only
Lipo	86.5	86.78	88.33				94.66		94.68						90.19	4.14864	1.85533					13.37	13.16	11.67				5.31		5.24						9.75	4.13741	1.85031					0.09	0.05	0				0.01
Cas9-gRNA single vector	15.6														15.6	0	0					84.28														84.28	0	0					0.04
Cas9-gRNA single vector + BFPT	13.15														13.15	0	0					86.02														86.02	0	0					0.01
Cas9 EV only			88.25												88.25	0	0							11.64												11.64	0	0							0.09
Cas9 EV + gRNA	11.53	12.96	10.76	12.75											12	1.03965	0.519824	0.0001				88.39	86.83	89.22	87.25											87.9225	1.08749	0.543743	0.0001				0.01	0.04	0	0
Cas9 EV + gRNA + BFPT	14.84		9.14	8.5											10.8267	3.49035	2.01515	0.0001				84.38		90.68	91.14											88.7333	3.77711	2.18071	0.0001				0.04		0	0
dCas9-KR only 0 lux	87.43		88.96				92.45	93.3	94.32	92.83					91.5483	2.71537	1.10855	0.53				12.42		11.01				7.44	6.55	5.58	7.06					8.34333	2.72196	1.11124	0.5146				0.14		0.01				0.11
dCas9-KR + gRNA 0 lux	86.91	90.36	89.09	87.96			93.61	93.28	92.39	93.42					90.8775	2.66475	0.942132	0.72		0.652		12.84	9.46	10.87	12.01			6.3	6.63	7.55	6.44					9.0125	2.6478	0.936139	0.6999		0.652		0.15	0.11	0.02				0.07
dCas9-KR + gRNA + BFPT 0 lux	90.44		89.68	89.37			93.57	93.29	93.29	92.24					91.6971	1.82307	0.689056	0.41		0.908		9.46		10.24	10.11			6.37	6.62	6.56	7.56					8.13143	1.74685	0.660247	0.3702		0.8683		0.11		0.05	0.44			0.06
dCas9-KR + BFPT 0 lux			90.13				93.04	93.13	92.15	92.67					92.224	1.23247	0.551177	0.32		0.6218				9.81				6.89	6.7	7.73	7.27					7.68	1.25419	0.560892	0.3156		0.6296				0.04				0.04
Lipo 30k lux							93.65		94.6						94.125	0.671751	0.475											6.28		5.39						5.835	0.629325	0.445											0.05
dCas9-KR only 30k lux	89.42		89.97				93.21	92.76	93.24	91.03					91.605	1.69478	0.69189	0.097	0.9663			10.52		9.54				6.71	7.08	6.64	8.83					8.22	1.64199	0.670338	0.1032	0.9262			0.05		0.41				0.07
dCas9-KR + gRNA 30k lux	91.52	91.21	88.5	90.4			92.53	93.34	91.19	92.87					91.445	1.5441	0.545923	0.049	0.6104	0.857		8.36	8.45	11.48	9.6			7.4	6.64	8.51	7.03					8.43375	1.55416	0.54948	0.0559	0.6023	0.8078		0.09	0.15	0.03	0			0.04
dCas9-KR + gRNA + BFPT 30k lux	86.4	91.79	91.62	91.03			93.3	92.93	92.73	91.74					91.4425	2.17644	0.769489	0.136	0.812	0.8823		13.16	7.87	8.33	8.91			6.67	7.03	7.12	8.06					8.39375	2.06422	0.729811	0.1344	0.7964	0.8683		0.21	0.22	0.05	0.06			0.03
dCas9-KR + BFPT 30k lux			90.02				93.27	93.2	92.68	91.26					92.086	1.40946	0.63033	0.119	0.8732	0.626				9.95				6.64	6.67	7.22	8.51					7.798	1.42175	0.635825	0.1315	0.8928	0.6632				0.03				0.08
Olaparib Lipo					92.74		94.08		94.07						93.63	0.770779	0.445009									7.24		5.88		5.89						6.33667	0.782326	0.451676									0.01		0.04
Olaparib Cas9 only					91.84										91.84	0	0									8.04										8.04	0	0									0.1
Olaparib Cas9 + gRNA					2.62	2.44									2.53	0.127279	0.09	0.0001								97.23	97.45									97.34	0.155563	0.11	0.0001								0.02	0.01
Olaparib Cas9 + gRNA + BFPT					2.97	3.6									3.285	0.445477	0.315	0.0001								96.88	96.14									96.51	0.523259	0.37	0.0001								0	0
Olaparib 0 lux dKR only					91.18		92.67	92.41	91.86	92.19	91.21	91.46	92.71	92.27	91.9956	0.595569	0.198523	0.0031								8.68		7.15	7.35	7.97	7.58	8.74	8.5	7.19	7.69	7.87222	0.631225	0.210408	0.006								0.11		0.16
Olaparib 0 lux dKR + BFPT					92.2		92.76	92.56	92.86	93.12					92.7	0.344674	0.154143	0.052		0.033						7.73		7.05	7.3	6.88	6.74					7.14	0.39032	0.174557	0.0937		0.0378						0.06		0.16
Olaparib 0 lux dKR + gRNA					91.61	91.19	93.8	93.42	93.92	92.17	91.19	92.07	92.74	92.25	92.436	1.0083	0.318853	0.0882		0.2695						8.26	8.7	6.18	6.52	5.8	7.58	8.6	7.82	7.18	7.66	7.43	1.00046	0.316372	0.113		0.2716						0.12	0.05	0.01
Olaparib 0 lux dKR + gRNA + BFPT					90.5	89.82	93.62	93.6	92.15	92.53	90.11	87.68	93.09	92.95	91.605	1.9792	0.625878	0.119		0.5776						9.28	9.93	6.3	6.27	7.73	7.29	9.78	11.96	6.82	7.02	8.238	1.89911	0.600551	0.1271		0.5896						0.13	0.12	0.09
Olaparib 30k lux Lipo							93.65		94.82						94.235	0.827315	0.585											6.37		5.17						5.77	0.848528	0.6											0.01
Olaparib 30k lux dKR only					92.1		93.18	93.15	90.3	91.94	91.21	89.63	91.98	92.08	91.73	1.18375	0.394585	0.02	0.5561							7.74		6.69	6.78	9.26	7.77	8.75	10.27	7.95	7.85	8.11778	1.14718	0.382393	0.0249	0.5815							0.14		0.1
Olaparib 30k lux dKR + BFPT					91.32		93.38	93.24	91.5	92.24					92.336	0.954924	0.427055	0.0588	0.4459	0.3481						8.4		6.54	6.7	8.26	7.56					7.492	0.859139	0.384219	0.0615	0.4284	0.3107						0.2		0.06
Olaparib 30k lux dKR + gRNA					92.26	92.63	92.96	93.88	92.74	91.95	92.07	90.88	91.19	92.34	92.29	0.860271	0.272042	0.015	0.7316	0.2509						7.56	7.21	6.93	6.08	6.96	7.69	7.83	9.05	8.71	7.39	7.541	0.86458	0.273404	0.0243	0.7937	0.2297						0.15	0.14	0.08
Olaparib 30k lux dKR + gRNA + BFPT					88.81	84.34	92.58	92.7	93.04	92.39	88.57	86.74	91.25	90.87	90.129	2.92835	0.926027	0.087	0.2032	0.1449						10.53	13.82	7.31	7.2	6.77	7.41	11.33	12.92	8.45	8.9	9.464	2.54133	0.803639	0.0777	0.2375	0.1631						0.43	0.72	0.08
GFP+BFP- : Uncut
GFP-BFP- : EJ, not HR
GFP+BFP+ : HR at some proportion of GFP array
GFP-BFP+ : HR or HR + EJ
p-values = Student's t-test
p-value to Lipo: compared to Lipofectamine only control, equal light treatments
p-value to 0 lux: 30 lux treatment compared to 0 lux treatment, paired genotypes (dCas9-KR only to dCas9-KR only; dCas-KR + gRNA to dCas9-KR + gRNA; dCas9-KR + gRNA + BFPT to dCas9-KR + gRNA + BFPT)
p-value to dCas9-KR only: compared to dCas9-KR only control, equal light treatments
[truncated: 29 more columns]
